# Supplementary material for: Global Patterns and Future Dynamics of Four Invasive Cocklebur Species Under Climate Change: Contrasting Climatic and Anthropogenic Drivers
Source: Biology (Basel). 2026 Mar 7;15(5):439. doi: 10.3390/biology15050439 (PMC12985310; doi:10.3390/biology15050439)
Supplement: Supplementary file 1 [file biology-15-00439-s001.zip]

Archive with 1 entries (1 files):
- biology-4139446-supplementary.pdf
